# Supplementary material for: Regulatory T Cells with Additional COX-2 Expression Are Independent Negative Prognosticators for Vulvar Cancer Patients
Source: Int J Mol Sci. 2022 Apr 22;23(9):4662. doi: 10.3390/ijms23094662 (PMC9099805; doi:10.3390/ijms23094662)
Supplement: Supplementary file 1 [file ijms-23-04662-s001.zip]

Archive with 1 entries (1 files):
- ijms-1601769-supplementary.pdf
